# Supplementary material for: Kinetic Modeling, Thermodynamic Approach and Molecular Dynamics Simulation of Thermal Inactivation of Lipases from Burkholderia cepacia and Rhizomucor miehei
Source: Int J Mol Sci. 2022 Jun 19;23(12):6828. doi: 10.3390/ijms23126828 (PMC9224459; doi:10.3390/ijms23126828)
Supplement: Supplementary file 1 [file ijms-23-06828-s001.zip]

Archive with 1 entries (1 files):
- ijms-1740757-supplementary.pdf
